# Supplementary material for: The diagnostic predictive value of neutrophil-to-lymphocyte ratio in thyroid cancer adjusted for tumor size
Source: PLoS One. 2021 May 11;16(5):e0251446. doi: 10.1371/journal.pone.0251446 (PMC8112685; doi:10.1371/journal.pone.0251446)
Supplement: S1 File — (XLSX) [file pone.0251446.s001.xlsx]

## Sheet: S1 File
No	age	sex	Pathology_1	Largestdiameter	size_group	No_malignancy	thyroiditis	ETE	CNM	LNM	NLR	PLR
1	44	1	1	0.5	1	1	0	0	0	0	0.74	112.78
2	61	1	2	3.2	2	0	0				2.54	124.31
3	46	1	1	0.8	1	3	0	0	0	0	2.3	130.96
4	48	1	1	0.4	1	1	1	0	0	0	1.25	156.09
5	44	1	1	1.2	1	1	0	0	0	0	1.58	125.58
6	32	2	1	0.6	1	2	0	0	0	0	1.53	113.54
7	53	1	1	0.6	1	3	0	1	0	0	1.2	101.17
8	46	1	1	0.6	1	1	0	1	0	0	1.43	215.34
9	60	1	1	1.2	1	1	0	1	1	0	1.4	95.39
10	42	2	1	1.5	1	1	0	1	1	1	1.18	93.41
11	76	1	1	2.7	2	3	0	1	0	0	2.13	103.81
12	29	2	1	1.5	1	1	0	1	0	0	1.27	69.44
13	54	1	1	0.7	1	1	0	1	0	0	1.39	110.94
14	57	1	2	2.8	2	0	0				2.26	117.74
15	53	2	2	2.8	2	0	0				1.67	134.58
16	52	1	1	0.3	1	1	0	0	0	0	2.59	247.6
17	57	1	1	1.2	1	1	0	1	0	0	1.13	104.65
18	47	1	2	2.29	2	0	1				1.78	133.98
19	52	1	1	0.9	1	1	1	1	0	0	1.98	166.58
20	34	1	1	0.4	1	1	1	0	0	0	2.39	154.12
21	53	1	1	0.5	1	1	0	0	0	0	0.76	81.88
22	76	1	1	4.5	2	1	0	0	0	0	2.25	120.77
23	70	1	2	2.46	2	0	0				1	157.18
24	75	2	1	1.2	1	1	0	1	0	0	1.44	93.74
25	47	1	1	0.4	1	1	0	1	0	0	1.43	263.23
26	50	1	2	5	2	0	0				1.7	80.25
27	60	1	1	0.4	1	1	0	1	0	0	0.86	72.84
28	76	2	1	0.7	1	5	0	1	0	0	3.23	90.27
29	70	1	1	1.5	1	2	0	1	0	0	1.34	129.11
30	30	1	1	1.8	1	1	0	1	1	0	2.35	114.2
31	30	2	1	3	2	1	0	0	0	0	1.25	106.57
32	50	1	1	1.5	1	2	0	0	0	0	0.31	118.43
33	65	1	1	1.3	1	1	0	1	0	0	1.36	115.84
34	71	1	1	2	2	2	0	1	1	0	1.43	90.19
35	34	2	1	1.5	1	1	0	1	0	0	1.15	76.64
36	72	1	1	0.8	1	1	1	0	0	0	1.67	62.49
37	62	1	1	1.5	1	1	0	1	0	0	1.6	121.68
38	52	1	1	3	2	1	0	1	1	0	0.9	122.76
39	37	1	1	0.5	1	1	0	1	0	0	1.46	110.68
40	37	1	1	0.5	1	1	0	0	0	0	1.87	136.76
41	57	2	1	0.9	1	2	0	0	0	0	1.73	116.31
42	44	1	1	1.5	1	1	0	0	0	0	3.05	122.97
43	61	2	1	0.8	1	3	0	0	1	0	1.84	142.28
44	33	1	1	4	2	1	0	1	1	0	1.63	94.94
45	66	1	2	3.8	2	0	0				1.93	145.28
46	36	1	1	0.7	1	1	1	1	0	0	1.38	105.11
47	38	1	2	1.6	1	0	0				1.84	158.99
48	49	1	1	0.3	1	2	0	1	0	0	1	112.57
49	54	2	2	3.6	2	0	0				2.15	148.2
50	48	1	1	1.1	1	5	0	0	0	0	2.49	136.53
51	57	2	1	0.8	1	1	0	0	0	0	1.12	70.38
52	51	1	2	1.3	1	0	0				1.08	105.32
53	50	1	1	1.2	1	2	0	1	1	0	1.51	149
54	68	1	1	0.5	1	2	0	0	0	0	0.72	57.23
55	48	2	1	5	2	1	0	0	0	0	0.85	80.18
56	75	1	1	1.2	1	1	0	1	0	0	1.01	68.18
57	52	2	1	0.5	1	1	0	0	0	0	1.61	122.47
58	48	1	1	0.5	1	2	0	0	0	0	1.33	72.64
59	48	1	1	0.2	1	1	0	0	0	0	1.87	250.39
60	36	2	1	0.7	1	1	0	0	0	0	0.97	105.37
61	27	1	1	2.2	2	2	0	0	0	0	0.74	78.66
62	39	1	1	0.9	1	1	0	0	0	0	1.32	111.38
63	45	1	1	0.6	1	2	0	0	0	0	1.1	182.37
64	75	1	2	3.5	2	0	0				1.83	112.93
65	61	1	1	0.6	1	1	0	0	0	0	0.92	114.41
66	57	2	2	4.47	2	0	0				1.47	75.17
67	47	1	1	0.4	1	1	0	0	0	0	1.51	125.5
68	54	2	1	1	1	1	0	0	1	0	1.55	145.4
69	63	2	1	0.4	1	1	0	1	1	0	1.27	96.1
70	30	2	2	5.8	2	0	0				1.86	83.03
71	68	1	1	0.5	1	1	0	1	0	0	0.93	82.03
72	57	1	1	0.8	1	1	0		0	0	0.77	100.51
73	69	2	1	1.4	1	1	0	1	0	0	1.81	137.08
74	67	1	1	1.5	1	1	0	1	0	0	1.62	100.98
75	49	1	1	0.8	1	1	0	1	0	0	3.43	240.84
76	45	1	1	0.7	1	2	0	0	0	0	1.5	86.26
77	49	2	1	1.7	1	1	0	1	0	0	2.37	110.57
78	54	1	1	3.2	2	2	0	1	1	0	0.97	160.77
79	65	2	1	7.5	2	2	0	1	0	0	3.18	206.2
80	62	1	1	1.1	1	1	0	1	0	0	2.76	160.76
81	56	1	1	0.7	1	1	1	0	0	0	1	124.74
82	48	1	1	0.8	1	2	0	1	0	0	1.26	126.09
83	50	1	1	0.8	1	1	0	1	0	0	3.74	166.72
84	53	1	1	1.5	1	1	0	1	0	0	3.08	247.21
85	70	2	1	1.5	1	2	0	1	0	0	1.75	148.86
86	64	1	1	0.4	1	1	0	1	0	0	1.05	73.47
87	57	2	1	0.8	1	1	0	1	0	0	0.98	103.6
88	19	2	1	2.2	2	1	0	1	1	0	1.16	86.48
89	67	2	1	0.6	1	2	0	1	1	0	1.45	89.84
90	61	1	2	0.8	1	0	0				1.17	111.88
91	32	2	2	4.5	2	0	0				0.95	88.21
92	63	2	1	0.5	1	1	0	1	0	0	1.29	82.58
93	45	1	1	0.8	1	1	0	0	1	0	1.17	108.5
94	61	2	2	0.2	1	0	0				2.23	201.92
95	54	1	1	1.2	1	1	1	1	0	0	1.49	157.44
96	43	1	2	5	2	0	0				1.52	83.85
97	49	1	1	0.8	1	1	0	1	0	0	1.68	141.08
98	60	1	1	3	2	2	0	1	1	0	1.56	154.79
99	63	2	1	1.1	1	1	0	1	0	0	1.74	100.72
100	67	2	1	0.6	1	1	0	0	0	0	1.96	98.23
101	46	1	2	1.8	1	0	0				1.24	115.12
102	49	2	1	0.5	1	1	0	0	0	0	1.53	123.53
103	32	1	1	0.9	1	1	0	1	0	0	1.3	138.68
104	45	1	1	0.5	1	2	0	1	0	0	2.64	180.08
105	42	2	2	3	2	0	0				1.68	123.7
106	19	1	1	1.5	1	2	0	0	1	0	1.97	141.84
107	71	2	1	7	2	6	0	1	1	1	2.4	152.08
108	45	1	1	0.4	1	1	0	0	0	0	2.44	207.26
109	52	1	1	0.8	1	1	0	0	0	0	1.6	179.38
110	68	1	1	2.5	2	1	0	1	1	0	1.52	152.57
111	53	1	1	0.4	1	1	0	1	0	0	1.37	143.3
112	49	1	1	1.3	1	2	0	1	0	0	1.39	96.6
113	72	1	1	4	2	2	0	1	1	1	4.24	379.55
114	69	2	1	0.8	1	1	0	1	0	0	1.85	118.41
115	68	1	1	2.8	2	1	0	1	0	0	1.37	100.48
116	42	2	1	0.8	1	2	0	1	0	0	2	99.97
117	37	1	1	0.5	1	3	0	1	1	0	2.76	145.13
118	48	2	1	0.5	1	1	0	0	0	0	1.58	82.92
119	55	2	1	0.7	1	1	0	1	0	0	1.49	159.91
120	57	1	1	0.8	1	1	1	0	0	0	1.2	120.54
121	71	1	2	2.59	2	0	0				1.68	80.27
122	51	2	1	1	1	1	0	1	0	0	0.73	75.19
123	59	1	2	2.6	2	0	1				1.15	91.7
124	66	2	1	0.8	1	1	0	1	0	0	2.19	121.71
125	69	2	1	0.6	1	1	0	0	0	1	1.3	105.26
126	50	1	1	2.5	2	2	0	0	1	0	2.27	162.27
127	72	1	1	2.5	2	1	0	1	1	0	1.54	81.03
128	19	1	1	4.7	2	1	0	1	1	0	2.08	229.87
129	53	2	1	0.9	1	1	0	0	1	0	1.41	80.29
130	47	1	1	0.6	1	1	0	0	0	0	1.54	102.42
131	53	1	1	1.2	1	2	0	1	0	0	0.98	140.05
132	48	2	1	1.2	1	1	0	0	0	0	0.77	108.64
133	56	1	2	2.5	2	0	0				1.56	109.66
134	34	1	1	0.8	1	1	1	0	1	0	1.62	141.5
135	46	1	1	0.2	1	1	0	0	0	0	1.15	93.1
136	20	1	1	2.4	2	1	0	0	0	0	1.99	144.75
137	56	1	2	2.5	2	0	0				1.16	90.78
138	74	1	1	4	2	1	0	1	1	0	1.39	125.4
139	69	2	1	2.5	2	1	0	1	0	0	3.64	260.16
140	59	1	1	2.5	2	2	0	1	0	0	1.54	97.26
141	50	1	1	0.6	1	2	0	1	0	0	2.82	124.85
142	22	1	2	2.9	2	0	0				2.59	141.53
143	31	1	1	0.7	1	1	0	1	0	0	3.86	153.77
144	63	2	2	4.28	2	0	0				1.66	129.81
145	48	1	2	2.5	2	0	0				1.89	144.36
146	27	2	1	0.8	1	1	0	0	1	0	2.02	127.44
147	50	1	1	0.4	1	1	0	0	0	0	1.24	119.44
148	62	1	1	0.6	1	3	0	0	0	0	1.04	122.19
149	33	1	1	0.5	1	1	1	0	0	0	0.91	104.78
150	45	1	1	3.2	2	2	0	1	1	1	2.16	115.58
151	50	1	1	0.3	1	1	0	0	0	0	1.07	150.45
152	41	1	1	0.5	1	1	0	1	0	0	1.1	108.31
153	35	1	2	2.5	2	0	0				1.37	112.89
154	44	1	2	3	2	0	0				1.53	115.03
155	48	1	2	3.2	2	0	0				1.88	107.23
156	33	1	2	2	2	0	0				1.36	104.54
157	46	1	2	1.9	1	0	1				1.71	278.89
158	46	1	1	0.9	1	2	0	1	0	0	2.35	139.76
159	37	2	2	2.4	2	0	0				1.01	121.61
160	76	1	1	3	2	1	0	1	1	1	1.67	165.64
161	71	2	1	0.3	1	2	0	0	0	0	1.28	135.25
162	62	1	1	0.7	1	1	0	1	0	0	1.53	94.39
163	38	1	2	2.5	2	0	0				1.94	138.33
164	50	1	1	1.5	1	1	0	1	1	1	0.68	63.65
165	66	2	2	5.6	2	0	0				1.98	128.9
166	51	2	2	3.5	2	0	0				4.05	185.5
167	48	2	1	0.6	1	2	0	0	0	0	2.44	130.21
168	39	1	1	0.8	1	1	0	0	0	0	2.03	108.86
169	52	1	2	1.7	1	0	0				1.29	96.61
170	70	1	1	0.8	1	2	0	1	0	0	1.06	89.45
171	50	1	1	0.7	1	2	0	1	0	0	0.96	135.75
172	55	1	1	0.6	1	1	0	1	0	0	0.52	81.17
173	34	1	2	1.9	1	0	0				1.22	149.41
174	49	1	1	1.3	1	1	0	1	0	0	1.06	81.11
175	42	1	1	0.8	1	1	0	0	0	0	2.23	154.2
176	43	1	1	0.5	1	2	0	1	0	0	1.15	92.58
177	68	2	2	3	2	0	0				1.43	119.84
178	61	2	1	0.3	1	1	0	0	0	0	0.71	97.14
179	58	1	1	1.5	1	2	1	0	0	0	1.24	86.78
180	44	2	1	3.5	2	1	0	1	1	0	1.39	93.49
181	59	1	2	3.5	2	0	0				3.38	114.99
182	73	1	1	0.7	1	1	0	0	0	0	1	97.79
183	43	1	1	1.5	1	2	0	0	1	0	2.67	171.64
184	72	1	1	3	2	1	0	1	0	0	0.94	89.29
185	65	1	1	0.3	1	1	0	0	0	0	2.37	181.97
186	52	1	2	1.5	1	0	0				3.86	190.39
187	42	1	1	1.5	1	1	0	0	0	0	1.55	252.59
188	48	1	1	1.2	1	2	0	1	1	0	1.45	122.75
189	54	1	1	1.2	1	1	0	0	0	0	2.07	111.84
190	57	1	1	0.8	1	1	0	1	0	0	1.87	109.5
191	58	1	2	2.8	2	0	0				0.86	100.79
192	76	2	1	0.9	1	1	0	1	1	0	1.64	71.82
193	43	1	1	0.7	1	1	0	0	0	0	2	149.1
194	67	2	1	0.4	1	1	0	0	0	0	0.68	73.86
195	73	1	2	5	2	0	1				1.36	128.78
196	53	1	1	0.5	1	1	0	1	0	0	0.92	109.68
197	54	1	1	0.5	1	2	0	0	1	0	1	89.68
198	48	2	1	0.5	1	1	0	0	0	0	0.88	85.32
199	48	1	2	2.5	2	0	0				1.42	195.77
200	45	1	1	0.4	1	1	0	0	1	0	1.76	138.4
201	66	1	1	0.6	1	1	0	0	0	0	1.87	147.41
202	67	1	1	0.5	1	2	0	1	0	0	1.34	149.23
203	49	1	1	0.7	1	1	0	1	0	0	1.68	128.99
204	41	1	1	0.8	1	1	0	0	1	0	1.02	109.34
205	41	1	2	2	2	0	0				1.88	133.02
206	43	1	1	0.5	1	1	0	1	0	0	1.76	99.37
207	49	1	1	0.8	1	1	0	1	0	0	2.45	230.02
208	33	1	2	3	2	0	0				1.32	119.72
209	58	1	1	0.7	1	1	1	0	1	0	1.94	157.45
210	45	1	1	0.3	1	1	0	1	0	0	2.11	107.16
211	39	1	1	0.5	1	2	0	0	0	0	2.55	165.75
212	45	1	1	0.2	1	1	0	0	0	0	3.77	140.12
213	45	1	1	0.3	1	2	0	0	0	0	1.97	107.06
214	41	2	1	0.3	1	1	0	0	0	0	1.04	72.94
215	34	1	1	0.2	1	1	0	0	1	0	1.88	75.25
216	56	1	1	0.4	1	2	0	0	1	0	2.2	108.15
217	43	1	1	1.7	1	2	1	1	1	0	1.51	129.76
218	78	2	1	3	2	1	0	1	0	0	1.54	100.97
219	77	2	1	0.4	1	1	0	0	0	0	2.34	96.61
220	41	1	1	0.6	1	1	0	0	0	0	1.57	150.77
221	21	1	1	1.7	1	1	0	1	1	0	1.23	134.11
222	47	1	1	0.5	1	1	0	1	0	0	3.77	140.79
223	36	1	1	1.5	1	1	0	1	0	0	1.81	120.52
224	53	2	1	0.9	1	2	0	1	0	0	1.96	147.37
225	47	1	1	0.9	1	1	0	0	0	0	2.82	177.49
226	41	1	1	0.5	1	2	0	0	0	0	1.81	159.82
227	50	1	1	0.4	1	1	0	0	0	0	2.43	107.42
228	46	1	1	0.5	1	1	0	0	0	0	2.36	136.82
229	59	1	1	0.6	1	1	0	1	0	0	1.07	97.94
230	64	2	2	3	2	0	0				1.46	132.74
231	54	1	1	0.5	1	2	0	1	0	0	1.04	126.6
232	62	1	1	0.2	1	1	0	0	0	0	1.18	99.69
233	45	1	1	0.7	1	1	0	1	0	0	1.76	118.41
234	59	1	2	1.5	1	0	0				1.39	157.25
235	63	1	2	1.2	1	0	0				3.31	189.21
236	56	1	1	0.2	1	1	0	1	0	0	1.65	116.63
237	43	2	1	0.7	1	1	0	0	0	0	1.58	96.95
238	46	1	1	0.6	1	1	1	0	0	0	0.44	57.06
239	54	1	2	2.5	2	0	0				1.38	129.14
240	56	1	1	0.7	1	2	1	0	0	0	1.35	71.18
241	28	1	1	0.9	1	6	1	1	1	1	1.1	91.84
242	47	1	1	0.4	1	1	0	1	1	0	1.53	131.09
243	43	1	1	0.4	1	1	1	1	1	0	1.66	157.74
244	48	1	1	1.2	1	2	0	1	1	0	1.35	128.49
245	68	1	1	1.1	1	1	0	1	1	1	1.48	153.97
246	85	2	1	7	2	1	0	1	0	1	4.87	257.59
247	44	2	1	0.4	1	1	0	0	0	0	1.23	144.14
248	39	1	2	2.7	2	0	0				1.73	127.04
249	37	2	1	0.4	1	1	0	0	0	0	1.58	123.11
250	36	1	1	1.2	1	1	0	0	0	0	1.18	82.65
251	50	2	1	0.6	1	1	0	1	0	0	1.99	98.24
252	22	1	2	1	1	0	0				1.81	91.4
253	42	1	1	1.2	1	3	1	1	0	0	1.12	80.72
254	73	1	2	4.5	2	0	0				1.94	158.73
255	52	1	1	0.4	1	1	1	1	1	1	2.19	94.82
256	53	1	1	1.5	1	1	1	1	0	0	1.53	135.46
257	55	1	1	0.5	1	1	1	0	0	0	1.78	79.2
258	53	1	1	0.5	1	1	0	0	0	0	1.55	87.47
259	43	1	1	0.4	1	1	0	0	0	0	4.88	181.6
260	47	2	1	1.1	1	1	0	1	0	0	1.72	102.64
261	51	1	1	0.2	1	1	0	0	0	0	1.52	137.39
262	47	1	1	0.3	1	1	1	0	0	0	1.47	80.72
263	45	1	1	4.2	2	2	0	1	1	0	1.93	140.81
264	36	1	1	0.6	1	1	0	1	1	0	1.97	110.11
265	36	1	1	0.7	1	1	0	1	1	0	1	115.27
266	48	1	2	2.5	2	0	0				1.68	115.07
267	50	1	1	0.6	1	2	1	1	0	0	1.93	183.12
268	59	1	1	0.3	1	1	0	0	0	0	1.13	85.65
269	46	2	1	0.5	1	1	0	1	0	0	1.03	129.94
270	35	1	1	1.2	1	2	0	1	1	0	1.23	92.18
271	59	1	1	0.7	1	1	1	0	0	0	1.34	119.01
272	34	1	1	0.7	1	3	0	1	0	0	2.63	112.76
273	13	1	2	2.7	2	0	0				1.92	170.49
274	36	1	1	0.6	1	1	1	0	0	0	1.42	109.26
275	63	1	1	1.2	1	1	0	1	1	0	2.26	242.4
276	53	2	2	0.6	1	0	0				1.13	78.42
277	47	1	1	1.2	1	1	0	1	0	0	1.29	191.62
278	74	1	2	2.5	2	0	0				0.95	140.43
279	34	1	1	0.5	1	1	0	1	0	0	1.77	99.11
280	49	1	1	0.5	1	1	0	1	0	0	1.47	112.98
281	51	1	1	0.7	1	1	0	1	0	0	1.44	159.45
282	43	1	2	3	2	0	0				1.09	162.19
283	69	1	1	1.5	1	2	0	1	0	0	1.56	94.12
284	51	1	1	0.3	1	2	0	1	0	0	1.71	141.47
285	30	1	1	0.5	1	1	0	0	0	0	1.88	169.4
286	57	1	2	1.5	1	0	1				1.28	114.25
287	45	1	1	0.9	1	1	0	1	0	0	2.63	180.54
288	30	1	1	0.6	1	1	0	0	0	0	1.5	171.68
289	29	1	1	0.6	1	1	0	1	1	0	1.98	126.96
290	51	1	2	2	2	0	0				2.15	171.41
291	72	1	1	1.8	1	1	0	1	0	0	1.91	135.24
292	35	2	1	0.3	1	2	0	1	1	0	0.95	83.88
293	45	1	1	0.9	1	3	0	1	0	0	2.88	129.31
294	55	2	1	0.5	1	1	0	1	0	0	1.28	71.95
295	49	1	1	0.5	1	3	0	1	0	0	1.69	176.36
296	65	1	1	0.9	1	1	0	1	0	0	1.69	104.93
297	59	1	1	0.9	1	1	0	0	0	0	1.24	64.53
298	43	1	1	0.7	1	2	1	1	0	0	3.13	198
299	36	2	2	4	2	0	0				1.15	86.87
300	49	2	1	2	2	1	0	1	0	0	1.44	89.32
301	41	1	2	1.3	1	0	1				1.5	121.91
302	48	1	1	0.4	1	1	0	0	0	0	1.25	123.21
303	68	1	1	0.6	1	1	0	0	0	0	2.47	206.94
304	66	1	1	0.7	1	1	0	1	1	0	1	83.5
305	39	1	1	0.5	1	1	0	0	0	0	2.23	174.57
306	72	1	1	0.7	1	1	0	1	1	0	1.23	145.44
307	54	1	2	2.62	2	0	0				1.17	82.84
308	47	1	2	1.5	1	0	0				1.91	213.53
309	69	1	2	1.7	1	0	0				1.45	122.01
310	45	1	1	0.3	1	1	0	1	0	0	1.71	134.89
311	63	1	2	1.6	1	0	0				0.67	88.8
312	48	1	1	1.1	1	1	0	1	0	0	1.7	214.4
313	81	1	2	2.34	2	0	1				1.58	111.36
314	48	1	1	1.3	1	1	1	1	0	0	1.87	207.63
315	49	2	1	1.1	1	2	0	1	1	0	1.69	139.34
316	48	1	1	0.7	1	3	1	1	1	0	1.54	137.13
317	62	2	1	1.2	1	2	0	1	1	0	1.89	131.26
318	46	1	2	4.2	2	0	0				1.68	157.93
319	54	1	1	0.8	1	1	0	1	0	0	4.52	131.62
320	64	2	2	2	2	0	0				1.46	138.77
321	71	1	1	1.5	1	2	0	1	1	0	1.31	190.84
322	32	2	2	3.5	2	0	0				0.87	86.9
323	73	1	1	1.2	1	1	0	1	1	0	1.51	199.97
324	67	2	1	1.4	1	1	0	1	0	0	1.34	149.16
325	56	2	2	4.5	2	0	0				1.53	128.72
326	48	1	1	0.9	1	1	1	1	0	0	1.05	112.84
327	49	1	1	0.9	1	1	0	1	0	0	1.24	156.88
328	45	1	1	0.7	1	1	0	0	0	0	1.64	164.23
329	47	1	1	1.2	1	1	0	1	1	0	1.39	82.09
330	54	1	1	0.5	1	1	0	1	0	0	1.54	121.34
331	49	1	1	1.3	1	1	0	0	0	0	1.13	114.52
332	40	2	1	0.1	1	1	0	0	0	0	1.15	115.68
333	47	1	1	1.9	1	1	0	1	1	0	3.13	124.41
334	43	1	1	0.7	1	1	0	0	0	0	2.21	185.92
335	52	1	1	0.6	1	2	0	1	0	0	2.26	161.92
336	47	2	1	0.5	1	2	0	0	0	0	3.94	161.95
337	54	1	1	0.5	1	1	1	1	0	0	1.19	93.7
338	44	1	1	0.5	1	1	1	1	0	0	1.17	103.82
339	41	1	2	4.9	2	0	0				1.53	230.93
340	37	2	1	0.4	1	1	0	0	0	0	2.07	139
341	37	1	1	0.8	1	1	1	0	0	0	0.89	120.87
342	58	2	2	3.6	2	0	0				1.57	121.24
343	71	2	1	0.9	1	1	0	0	1	0	1.6	143.72
344	85	1	1	3.5	2	1	0	1	1	0	1.44	105.58
345	65	1	1	0.9	1	3	0	1	1	0	1.76	127.97
346	32	1	1	1.8	1	1	0	1	1	0	0.7	117.99
347	22	1	1	0.5	1	1	0	0	0	0	2.79	97.54
348	52	1	1	0.8	1	1	1	1	0	0	1.42	75.47
349	57	1	1	9	2	1	0	1	0	0	1.41	121.06
350	50	1	1	0.7	1	1	1	1	0	0	1.43	124.86
351	18	1	1	1.7	1	3	0	1	1	0	1.71	121.74
352	49	1	1	1.4	1	1	0	1	0	0	4.11	222.14
353	62	1	1	2.7	2	1	0	0	0	0	1.54	152.01
354	65	1	1	1.2	1	1	0	0	0	0	1.79	98.59
355	35	1	1	0.9	1	1	0	1	0	0	0.88	75.71
356	42	1	1	1.2	1	1	0	1	1	0	1.14	116.35
357	42	1	1	0.9	1	2	0	1	0	0	1.2	106.73
358	35	1	1	1.4	1	2	0	1	1	0	1.39	146.35
359	33	1	1	0.5	1	1	0	0	0	0	1.46	172.63
360	55	2	1	0.9	1	1	0	0	0	0	0.86	90.21
361	33	2	1	0.7	1	1	0	1	0	0	1.35	118.73
362	28	1	1	0.6	1	2	0	1	1	0	1.8	154.82
363	50	1	1	0.6	1	2	0	1	1	0	1.9	120.16
364	49	1	1	0.4	1	2	0	0	1	0	2.59	236.52
365	47	1	1	1.1	1	1	1	1	0	0	1.56	90.09
366	33	2	1	2.3	2	1	0	1	1	0	2.84	188.11
367	45	1	1	1	1	1	0	1	0	0	1.48	114.11
368	50	1	1	1.4	1	1	0	0	0	0	0.95	113.03
369	47	1	1	1.4	1	2	0	1	1	0	2.56	156.36
370	41	1	1	0.8	1	3	1	0	1	0	2.54	159.56
371	66	2	1	1.7	1	1	0	0	0	0	2.24	78.33
372	24	1	1	4.2	2	1	0	1	1	1	3.84	235.22
373	42	1	1	1.1	1	1	0	1	1	0	2.87	167.45
374	45	1	2	3	2	0	0				1.44	124.96
375	67	1	1	0.8	1	1	0	1	0	0	1.39	125.87
376	58	1	1	1.9	1	1	0	1	1	0	2.33	201.55
377	50	1	1	0.4	1	1	1	1	0	0	1.48	127.22
378	57	1	1	0.3	1	1	0	0	0	0	2.7	168.32
379	40	1	1	0.5	1	1	0	0	0	0	2.89	130.55
380	79	1	1	5.1	2	1	0	1	1	1	4.21	172.91
381	28	1	1	2.8	2	2	0	0	1	0	4.58	145.8
382	36	1	2	2.7	2	0	0				2.37	128.35
383	48	1	1	0.5	1	1	0	0	0	0	0.94	95.53
384	44	1	1	0.7	1	3	0	1	0	0	1.69	126.16
385	32	2	1	0.6	1	1	0	0	0	0	2.73	197.16
386	51	1	1	0.7	1	1	1	0	0	0	0.8	103.58
387	55	1	1	1.8	1	2	0	1	0	0	1.08	98.48
388	48	1	2	5	2	0	0				1.64	96.5
389	36	2	1	1.7	1	3	0	1	1	0	1.75	166.44
390	29	1	1	0.2	1	1	1	0	1	0	0.83	98.84
391	63	2	1	1.8	1	1	0	0	1	1	2.49	114.62
392	59	2	1	0.6	1	1	0	0	0	0	2.54	93.23
393	33	1	1	0.3	1	1	0	0	0	0	1.55	104.03
394	73	1	1	1.9	1	1	0	1	1	0	1.65	106.47
395	33	1	1	1.8	1	1	0	1	1	0	1.7	93.89
396	46	1	2	3.7	2	0	0				2.34	164.03
397	25	1	1	1.5	1	1	0	0	1	0	1.33	131.43
398	47	2	1	0.7	1	1	0	0	0	0	1	95.87
399	43	1	1	1.6	1	2	0	1	1	0	2.25	185.51
400	67	1	1	0.7	1	2	0	0	0	0	0.79	76.77
401	45	1	1	0.5	1	1	0	1	0	0	1.46	147.07
402	27	2	1	1.8	1	1	0	0	0	0	1.53	124.34
403	42	1	1	1.3	1	2	0	1	1	0	1.4	106.66
404	66	1	1	0.5	1	2	0	0	0	0	1.29	92.5
405	51	1	2	3	2	0	0				2.93	88.3
406	37	2	1	0.7	1	1	0	0	0	0	1.65	73.43
407	45	2	1	0.9	1	1	0	1	1	0	1.3	83.72
408	33	2	2	4.7	2	0	0				1.14	151.04
409	36	1	1	0.4	1	1	1	0	0	0	1.6	127.18
410	33	1	1	0.9	1	1	0	1	0	0	1.81	122.47
411	84	2	1	2.5	2	1	0	1	0	1	1.55	59.59
412	35	1	1	1.7	1	1	0	1	0	0	1.86	90.41
413	46	1	1	0.4	1	1	0	1	1	0	1.86	125.85
414	47	1	1	1	1	3	0	1	1	0	2.22	118.71
415	27	2	1	0.8	1	1	0	1	1	0	2.25	117.81
416	50	1	1	1.5	1	1	0	1	0	0	2.26	121.89
417	76	1	1	0.8	1	1	0	1	0	0	0.95	51.3
418	60	1	1	0.5	1	1	0	1	0	0	1.37	145.64
419	29	1	1	0.8	1	1	0	1	1	0	0.6	97
420	58	1	2	0.5	1	0	0				1.28	103.91
421	50	1	1	2.8	2	2	0	1	1	0	0.95	119.45
422	47	1	1	0.6	1	1	0	1	0	0	1.49	148.08
423	29	1	1	0.4	1	1	0	0	1	0	1.1	127.99
424	46	1	1	0.8	1	1	1	0	0	0	1.24	139.41
425	66	2	1	2.5	2	1	0	1	0	0	1.94	158.21
426	63	1	1	1.2	1	1	0	1	0	0	7.88	175.79
427	50	1	2	3.7	2	0	0				0.73	103.99
428	38	1	1	0.9	1	1	0	1	0	0	1.92	145.76
429	59	1	1	1.2	1	1	0	1	1	0	2.5	128.64
430	72	1	2	3.5	2	0	0				1.8	196.77
431	32	1	1	0.5	1	1	0	0	1	1	3.66	216.81
432	25	1	1	1.6	1	1	1	0	1	0	1.48	154.78
433	38	1	1	0.5	1	1	0	0	0	0	2.13	170.75
434	32	2	1	1.5	1	1	0	1	1	1	1.57	104.26
435	49	1	2	3.5	2	0	0				0.98	98.56
436	47	1	1	0.5	1	1	0	0	1	0	2.04	146.42
437	78	1	1	1.2	1	1	0	1	1	0	1.31	91.48
438	57	2	1	1.1	1	2	0	0	0	0	1.73	155.49
439	60	1	1	0.9	1	1	1	0	0	0	2.04	154.15
440	51	1	2	4.8	2	0	0				1.54	135.62
441	58	1	1	0.7	1	2	0	1	0	0	0.77	79.31
442	58	1	1	0.6	1	1	0	1	0	0	1.08	129.34
443	29	2	1	1.2	1	2	0	1	1	0	1.09	87.43
444	73	1	1	1.5	1	2	0	1	0	0	1.68	83.94
445	54	1	2	5.2	2	0	0				1.26	80.01
446	44	1	1	1.4	1	2	1	0	1	0	1.57	51.94
447	23	1	1	2	2	2	0	1	1	1	1.55	126.28
448	49	1	1	1.7	1	2	0	1	0	0	0.83	86.77
449	61	1	2	2.8	2	0	0				1.91	169.78
450	47	1	1	2	2	1	0	1	1	1	2.11	114.38
451	35	1	1	0.8	1	2	0	1	1	0	0.91	110.74
452	22	2	1	0.9	1	1	0	0	0	0	1.52	71.73
453	35	2	2	4.5	2	0	0				1.38	97.24
454	16	1	1	0.8	1	1	0	1	1	0	2.23	184.47
455	73	1	1	1	1	2	0	1	0	0	4.35	188.09
456	53	2	2	4.6	2	0	0				0.93	69.43
457	30	1	2	5.3	2	0	0				1.24	156.54
458	56	2	1	3	2	1	0	1	0	0	1.63	140.86
459	65	1	1	1.4	1	1	0	0	1	0	1.29	95.36
460	44	1	1	0.9	1	1	0	0	1	0	1.88	113.06
461	39	2	1	1.7	1	1	0	1	1	1	1.28	220.06
462	49	1	1	0.8	1	1	0	0	0	0	0.86	100.49
463	55	1	1	1.1	1	1	0	1	0	0	2	129.29
464	24	2	1	1.1	1	2	0	0	1	0	1.78	113.22
465	63	1	1	2.7	2	1	0	1	1	1	3.58	202.64
466	69	1	1	1.5	1	1	0	1	1	0	1.63	114.23
467	53	1	1	0.6	1	1	0	1	1	0	0.65	75.99
468	52	2	1	0.7	1	1	0	0	1	0	0.87	72.58
469	56	1	1	0.6	1	1	0	0	0	0	1.05	152.89
470	48	2	1	1.3	1	1	0	0	0	0	1.98	119.13
471	65	1	1	0.5	1	1	0	0	0	0	1	94.74
472	57	1	1	1.1	1	1	0	1	0	0	2.35	126.62
473	71	2	1	2.3	2	2	0	1	0	0	1.74	88.92
474	21	1	1	2.4	2	1	0	0	1	0	1.2	97.49
475	34	2	1	2.2	2	1	0	0	1	0	1.76	72.17
476	57	1	2	5.5	2	0	0				1.75	150.69
477	41	2	1	0.8	1	3	0	0	0	0	1.3	158.75
478	65	1	1	0.6	1	4	0	0	0	0	0.7	72.32
479	62	1	1	1.2	1	2	0	0	0	0	1.25	103.9
480	43	1	1	0.7	1	1	0	0	0	0	1.73	158.06
481	59	1	1	1.1	1	2	0	1	1	0	1.33	123.47
482	68	1	1	1.8	1	2	0	0	0	0	1.48	157.58
483	59	1	1	1.4	1	1	0	0	0	0	1.12	107.7
484	55	1	1	0.9	1	1	0	0	0	0	1.19	140.91
485	50	1	1	0.9	1	1	0	0	0	0	1.21	150.73
486	31	1	1	0.6	1	1	0	0	0	0	1.46	172.6
487	53	1	1	0.3	1	1	0	0	0	0	1.39	173.65
488	71	2	1	3.5	2	2	0	1	1	1	1.61	124.62
489	59	1	1	2	2	1	0	0	0	0	2.23	190.84
490	77	1	1	0.6	1	1	0	0	0	0	2.81	201.05
491	63	2	2	6.5	2	0	0				1.51	129.52
492	73	1	1	0.6	1	1	0	0	0	0	1.55	100.54
493	79	2	2	2	2	0	0				1.55	86.93
494	59	1	1	4.5	2	1	0	1	1	1	1.47	104.9
495	42	1	1	1.2	1	1	0	0	0	0	2.58	142.87
496	51	1	1	1.1	1	1	0	0	0	0	1.57	98.04
497	33	1	1	2	2	1	0	1	1	1	4.35	176.99
498	47	1	1	1.2	1	3	0	0	0	0	4.72	207.58
499	63	1	1	2	2	3	0	0	0	0	1.32	126.7
500	48	1	1	0.2	1	1	1	0	0	0	1.34	98.96
501	43	1	1	3.3	2	1	0	0	0	0	1.07	121.96
502	41	1	1	0.7	1	1	0	0	0	0	0.83	104.6
503	50	1	2	1.5	1	0	0				1.59	155.7
504	59	1	2	6.5	2	0	0				2.2	181.09
505	49	1	2	3.8	2	0	0				1.02	127.48
506	44	1	1	0.6	1	1	0	0	1	0	1.52	203.77
507	43	2	1	0.9	1	1	0	0	0	0	0.87	61.62
508	24	2	1	1.5	1	1	0	0	1	1	3.98	164.28
509	36	1	1	0.4	1	1	0	0	0	0	2.07	82.61
510	67	1	1	1.3	1	2	0	0	1	0	1.05	108.84
511	41	1	2	5.8	2	0	0				1.13	207.08
512	48	1	1	0.8	1	2	1	0	0	0	2.01	141.84
513	46	1	1	1.3	1	1	0	0	0	0	1.17	143.36
514	31	1	2	3	2	0	0				1.73	174.63
515	46	2	1	0.7	1	1	0	0	0	0	1.83	89.17
516	69	1	1	1.7	1	1	0	0	1	0	0.67	95.15
517	41	1	1	0.2	1	2	0	0	0	0	1.09	103.37
518	55	1	1	0.7	1	1	1	0	1	0	1.14	110.51
519	56	2	1	0.8	1	2	0	0	1	0	1.44	80.99
520	43	2	1	0.6	1	3	0	0	1	1	1	110.62
521	72	1	2	1.8	1	0	0				1.22	80.06
522	69	1	1	0.25	1	1	0	0	0	0	1.84	381.34
523	51	2	2	4.5	2	0	0				2.18	139.38
524	57	2	1	3.2	2	3	0	0	1	1	3.28	155.85
525	56	1	1	1.1	1	1	1	0	0	0	1.71	165.3
526	66	1	1	0.6	1	1	0	0	1	1	1.49	130.87
527	53	2	1	0.9	1	2	0	1	1	0	1.38	166.05
528	54	1	1	0.5	1	2	0	0	1	1	1.46	113.76
529	65	2	1	0.7	1	3	0	0	0	0	1.16	94.83
530	77	1	2	2.4	2	0	0				1.21	63.18
531	74	1	1	1	1	1	0	0	0	0	1.11	107.45
